# Supplementary material for: Substrate-induced condensation activates plant TIR domain proteins
Source: Nature. 2024 Mar 13;627(8005):847–53. doi: 10.1038/s41586-024-07183-9 (PMC10972746; doi:10.1038/s41586-024-07183-9)
Supplement: Supplementary file 4 — Source Data Figs. 1–3 and Extended Data Figs. 1–4 [file 41586_2024_7183_MOESM4_ESM.xlsx]

## Sheet: Figure 1c
Figure 1c	The data set of fluorescence values in the FRAP assay
	Replicate number
	1	2	3
Time	Intensity	Intensity	Intensity
0	1	1	1
1.987	0.980186	0.993738	0.99101
3.973	0.98723	0.988856	0.98881
5.96	0.973075	0.98499	0.984785
14.451	0.161737	0.171268	0.146993
16.454	0.200957	0.221478	0.194798
18.456	0.242378	0.261961	0.231401
20.443	0.273504	0.297246	0.263346
22.446	0.306087	0.324743	0.290635
24.432	0.33389	0.357043	0.312753
26.419	0.35237	0.380338	0.333696
28.406	0.379626	0.399107	0.34882
30.392	0.388497	0.422001	0.3651
32.379	0.414708	0.450501	0.391859
34.366	0.428106	0.466192	0.394344
36.352	0.427281	0.466691	0.413173
38.339	0.435466	0.483883	0.419683
40.326	0.439523	0.495726	0.431682
42.313	0.452067	0.508037	0.448351
44.315	0.470001	0.526385	0.456297
46.302	0.47084	0.53385	0.469499
48.289	0.477252	0.545218	0.477207
50.275	0.488002	0.557127	0.490278
52.262	0.515369	0.568654	0.50018
54.249	0.551817	0.588024	0.50897
56.235	0.533005	0.59707	0.525404
58.238	0.543387	0.611599	0.543213
60.225	0.592988	0.637875	0.544547
62.227	0.550076	0.620506	0.542335
64.23	0.545372	0.62985	0.55125
66.232	0.562496	0.637595	0.561471
68.235	0.572805	0.644981	0.570775
70.238	0.577653	0.659347	0.572918
72.224	0.575668	0.655626	0.594152
74.211	0.636548	0.688169	0.604345
76.198	0.635268	0.685744	0.604322
78.184	0.629504	0.682723	0.608523
80.171	0.610956	0.698133	0.603889
82.158	0.597539	0.710299	0.631154
84.144	0.658803	0.712584	0.626987
86.131	0.648018	0.724912	0.656282
88.118	0.668853	0.727873	0.649305
90.105	0.679163	0.747504	0.659982
92.091	0.701115	0.765135	0.66668
94.078	0.686116	0.765578	0.674347
96.049	0.697586	0.771737	0.67848
98.036	0.720282	0.761232	0.672135
100.038	0.681623	0.757329	0.674051
102.041	0.645122	0.751085	0.677614
104.043	0.660016	0.762892	0.670938
106.046	0.648459	0.759073	0.677705
108.048	0.682146	0.7697	0.701487
110.051	0.699993	0.790132	0.692748
112.054	0.681709	0.77598	0.695308
114.04	0.679302	0.798157	0.701818
116.027	0.674593	0.783007	0.711908
118.014	0.699677	0.784747	0.702006
120	0.673716	0.773518	0.68304
121.987	0.659857	0.773658	0.705318
123.974	0.676828	0.803361	0.725874
125.961	0.698253	0.792352	0.726364
127.947	0.700468	0.796054	0.73711
129.934	0.756217	0.821691	0.738409
131.905	0.719932	0.825454	0.749588
133.891	0.769461	0.842021	0.74818
135.878	0.758169	0.825174	0.738586
137.865	0.709795	0.818287	0.743112
139.852	0.72172	0.823393	0.740564
141.838	0.703805	0.80676	0.74391
143.841	0.701504	0.809861	0.753111
145.843	0.717328	0.828196	0.752165
147.846	0.736178	0.837899	0.75078
149.833	0.713238	0.825011	0.744823
151.835	0.709689	0.816585	0.770503
153.838	0.75462	0.844963	0.774545
155.841	0.752932	0.840701	0.761211
157.827	0.721423	0.83858	0.774779
159.83	0.770694	0.830616	0.755203
161.817	0.720085	0.81893	0.758658
163.803	0.734912	0.836621	0.783557
165.79	0.748209	0.831996	0.785205
167.793	0.747998	0.831679	0.776278
169.779	0.740057	0.832658	0.769067
171.766	0.717136	0.826251	0.777424
173.753	0.741745	0.836039	0.781522
175.739	0.713027	0.827832	0.76616
177.726	0.720737	0.842543	0.775235
179.697	0.742517	0.847248	0.795985
181.668	0.75557	0.859815	0.793049
183.654	0.732471	0.846507	0.776933
185.641	0.722862	0.833558	0.787605
187.644	0.742517	0.853212	0.796184
189.646	0.746243	0.848386	0.783056
191.649	0.730414	0.850951	0.799029
193.651	0.747806	0.858551	0.805504
195.654	0.742536	0.849566	0.799473
197.657	0.741304	0.85179	0.798082
199.643	0.733982	0.841723	0.788414
201.63	0.732524	0.842744	0.783905
203.601	0.735089	0.844105	0.795802
205.603	0.732716	0.846428	0.803749
207.59	0.756361	0.85615	0.810259
209.577	0.779598	0.861815	0.817818
211.564	0.795389	0.86928	0.818274
213.55	0.804979	0.889391	0.826887
215.537	0.766493	0.871822	0.814363
217.508	0.761717	0.874941	0.819573
219.494	0.774909	0.877366	0.825331
221.465	0.789855	0.876783	0.825086
223.452	0.770885	0.869001	0.814152
225.439	0.760696	0.862277	0.820206
227.425	0.768267	0.86894	0.82935
229.412	0.784902	0.880187	0.82931
231.415	0.798041	0.884211	0.832377
233.417	0.796847	0.883931	0.832719
235.42	0.791663	0.877706	0.833032
237.422	0.788009	0.878928	0.82992
239.409	0.786676	0.880868	0.836584
241.412	0.797902	0.880989	0.835062
243.414	0.79818	0.884071	0.830205
245.417	0.799796	0.870399	0.836487
247.404	0.797652	0.874223	0.835421
249.406	0.830221	0.867961	0.835307
251.377	0.827512	0.876084	0.831083
253.38	0.821681	0.87164	0.838163
255.366	0.831185	0.871341	0.836521
257.353	0.820823	0.876405	0.835632
259.34	0.806859	0.869518	0.835928
261.326	0.810494	0.874764	0.835597
263.313	0.824016	0.872101	0.837028
265.3	0.829727	0.877725	0.83733
267.286	0.838387	0.874922	0.837165
269.273	0.834259	0.874983	0.836407
271.26	0.847695	0.878984	0.835495
273.247	0.838368	0.880746	0.837051
275.233	0.841269	0.882868	0.838761
277.236	0.843235	0.889573	0.839964
279.238	0.835577	0.88941	0.840899
281.241	0.834978	0.889853	0.840488
283.244	0.847556	0.883451	0.840865
285.246	0.856427	0.894054	0.840773
287.249	0.862469	0.896498	0.841229
289.236	0.870971	0.901161	0.843008
291.222	0.870865	0.905721	0.843276
293.209	0.874797	0.904201	0.841629
295.196	0.869316	0.905325	0.839861
297.182	0.872692	0.9031	0.835643
299.169	0.871796	0.90048	0.839365
301.156	0.866085	0.901939	0.836561
303.142	0.86468	0.898918	0.83985
305.129	0.850893	0.904802	0.843208

## Sheet: Figue 2d
Figure 2d	Relative NADase activity. The NADase activities of wild-type TIR proteins were normalized to 100%.
	Replicate number
	1	2	3
RPP1TIR (WT)	1	1	1
RPP1TIR (BB-loop Mutant)	0.141176	0.0967742	0.0777778
RBA1(WT)	1	1	1
RBA1 (BB-loop Mutant)	0.149425	0.0108696	0.0978022
TX14 (WT)	1	1	1
TX14 (BB-loop Mutant)	0.190476	0.0869565	0.126316

## Sheet: Figure 3a
Figure 3a	The conductivity values in the ion leakage assay
	1st	2nd	3rd
GFP	15	21	13
	14	13	14
	16	20	15
	16	21	22
	15	22	17
	12	14	24
RPP1-WT	85	62	105
	90	92	115
	82	74	65
	67	91	112
	74	73	101
	71	110	55
RPP1-BBloop	18	11	15
	16	10	16
	24	15	20
	21	20	12
	18	20	24
	15	21	25
RPP1-AE	17	10	14
	22	12	22
	19	22	13
	18	19	18
	15	10	11
	13	14	14
RBA1-WT	105	132	107
	105	159	143
	107	146	112
	127	121	101
	138	127	130
	121	146	105
RBA1-BBloop	23	12	15
	14	12	14
	10	14	23
	21	13	13
	19	24	14
	19	16	15
RBA1-AE	18	18	23
	22	11	18
	14	13	11
	23	12	11
	15	21	18
	17	18	12
TX14-WT	115	172	168
	164	123	97
	136	115	101
	155	159	167
	148	134	126
	184	121	112
TX14-BBloop	23	22	25
	26	21	24
	20	14	19
	16	20	21
	12	22	12
	16	23	20
TX14-AE	20	15	13
	22	22	16
	20	24	23
	17	16	19
	21	24	22
	19	13	18

## Sheet: Figure 3c
Figure 3c	The data set of normalized fluorescence values of RPP1TIR in the FRAP assay
time	Replicate 1_Normalized	Replicate 2_Normalized	Replicate 3_Normalized
-1.808	1	1	1
-1.356	0.998626	0.999017	0.997958
-0.904	0.998783	0.998328	0.996465
-0.452	0.998179	0.998805	0.998771
0	0.526172	0.288347	0.410009
0.452	0.610621	0.366738	0.468713
0.904	0.669083	0.413918	0.504893
1.356	0.68985	0.452219	0.530783
1.808	0.711185	0.480083	0.553678
2.26	0.732599	0.505996	0.569077
2.712	0.741489	0.532207	0.582266
3.164	0.756989	0.548124	0.600082
3.616	0.765838	0.567375	0.613595
4.068	0.778414	0.576765	0.629006
4.52	0.779289	0.591842	0.635889
4.972	0.784058	0.59793	0.64323
5.424	0.795948	0.61212	0.650682
5.876	0.794889	0.619497	0.653274
6.328	0.799375	0.62887	0.661414
6.78	0.798583	0.636768	0.662643
7.232	0.806931	0.64612	0.668243
7.684	0.821617	0.650589	0.677347
8.136	0.821154	0.654965	0.682946
8.588	0.818363	0.660677	0.691337
9.04	0.823361	0.661297	0.694499
9.492	0.841527	0.666278	0.698044
9.944	0.840265	0.668535	0.703317
10.396	0.834772	0.670207	0.707741
10.848	0.837798	0.670743	0.710786
11.3	0.834552	0.675836	0.712727
11.752	0.844668	0.678229	0.716117
12.204	0.854054	0.679545	0.722327
12.656	0.855881	0.67822	0.718281
13.108	0.861535	0.681319	0.726132
13.56	0.87406	0.679996	0.727468
14.012	0.875983	0.684012	0.724285
14.464	0.870009	0.683748	0.727393
14.916	0.880926	0.682579	0.725555
15.368	0.893264	0.688848	0.724369
15.82	0.887878	0.681132	0.727953
16.272	0.886631	0.686822	0.723558
16.724	0.895036	0.684733	0.719639
17.176	0.902444	0.687026	0.718847
17.628	0.900561	0.686513	0.71805

## Sheet: Figure 3d
Figure 3d	The data set of normalized fluorescence values of RBA1 in the FRAP assay
time	Replicate 1_Normalized	Replicate 2_Normalized	Replicate 3_Normalized
-2.885	1	1	1
-1.263	0.995136	0.998567	1.00179
0	0.513817	0.602957	0.570631
1.263	0.560234	0.666566	0.60868
2.885	0.569019	0.684293	0.622084
4.148	0.574295	0.686826	0.636047
5.412	0.575753	0.693954	0.633318
6.675	0.58192	0.700346	0.640801
7.938	0.587467	0.697666	0.644743
9.201	0.590253	0.702004	0.644381
10.464	0.591376	0.696976	0.648189
11.728	0.592705	0.702369	0.651413
12.991	0.597659	0.699773	0.654859
14.254	0.598807	0.694404	0.657303
15.517	0.60118	0.701725	0.663523
16.78	0.605244	0.701315	0.662215
18.044	0.609089	0.707993	0.665179
19.307	0.610895	0.706506	0.66339
20.57	0.612275	0.713487	0.657696
21.833	0.612623	0.704724	0.654859
23.097	0.612275	0.711852	0.656129
24.36	0.613514	0.714726	0.661568
25.623	0.619087	0.708567	0.66622
26.886	0.616906	0.709256	0.667426
28.149	0.617706	0.712541	0.67185
29.413	0.620157	0.719173	0.670746
30.676	0.615139	0.719321	0.675303
31.939	0.618816	0.715052	0.677645
33.202	0.625189	0.715888	0.677905
34.465	0.624208	0.71327	0.679599
35.729	0.62515	0.71327	0.681649
36.992	0.627033	0.719646	0.683534
38.255	0.626956	0.721854	0.689361
39.518	0.623757	0.723977	0.688942
40.781	0.625834	0.725031	0.692261
42.045	0.632091	0.721831	0.692718
43.308	0.632336	0.722714	0.69532
44.571	0.633703	0.72548	0.699325
45.834	0.633381	0.726619	0.703292
47.097	0.635084	0.727588	0.709379
48.361	0.634993	0.727154	0.705634
49.624	0.636928	0.730028	0.70632
50.887	0.63707	0.728463	0.707392
52.15	0.638631	0.73188	0.712571
53.413	0.642927	0.73078	0.713352
54.677	0.64245	0.73666	0.72074
55.94	0.643198	0.738125	0.725652
57.203	0.640902	0.7401	0.7251
58.466	0.645004	0.741231	0.718524
59.73	0.650268	0.742781	0.715046
60.993	0.65348	0.748553	0.719534
62.256	0.65139	0.744393	0.726826
63.519	0.655918	0.743595	0.724452
64.782	0.658821	0.748786	0.730209
66.046	0.657634	0.752613	0.73356
67.309	0.659698	0.750312	0.728908
68.572	0.663246	0.753636	0.725557
69.835	0.66749	0.75104	0.729625
71.098	0.670806	0.750397	0.732196
72.362	0.668896	0.7572	0.732818
73.625	0.674856	0.758532	0.733236
74.888	0.670973	0.755999	0.733528
76.151	0.668793	0.753535	0.732557
77.414	0.671347	0.756774	0.741506
78.678	0.669296	0.760361	0.746222
79.941	0.66998	0.76074	0.744305
81.204	0.669645	0.757804	0.737241
82.467	0.670831	0.760547	0.741633
83.73	0.666445	0.762825	0.742382
84.994	0.671722	0.765552	0.743493
86.257	0.670638	0.763344	0.742903
87.52	0.667697	0.763638	0.743588
88.783	0.666407	0.764971	0.744794
90.046	0.667632	0.764111	0.747003
91.31	0.671657	0.764583	0.744077
92.573	0.66958	0.766086	0.74951
93.836	0.664059	0.76652	0.745867
95.099	0.672031	0.766644	0.753807
96.362	0.662356	0.766412	0.749415
97.626	0.66073	0.774803	0.751953
98.889	0.658718	0.772052	0.748342
100.152	0.656976	0.772075	0.749967
101.415	0.66024	0.777739	0.754879
102.679	0.662665	0.772656	0.754524
103.942	0.660008	0.775446	0.75182
105.205	0.657015	0.774369	0.750779
106.468	0.655957	0.778188	0.754003
107.731	0.657041	0.779374	0.75241
108.995	0.657118	0.782465	0.753388
110.258	0.657789	0.78465	0.749478
111.521	0.655505	0.789694	0.752017
112.784	0.65726	0.787292	0.750062
114.047	0.657931	0.785936	0.750487
115.311	0.659776	0.789245	0.74951
116.574	0.660356	0.790019	0.746127
117.837	0.662111	0.786455	0.749249
119.1	0.661272	0.793684	0.745867
120.363	0.661091	0.791995	0.74951
121.627	0.661685	0.797635	0.752017
122.89	0.661195	0.793599	0.745118

## Sheet: Figure 3e
Figure 3e	The data set of normalized fluorescence values of TX14 in the FRAP assay
time	Replicate 1_Normalized	Replicate 2_Normalized	Replicate 3_Normalized
-2.807	1	1	1
-1.263	1.01688	0.98758	0.953898
0	0.573616	0.529975	0.572551
1.263	0.606019	0.571683	0.625574
2.807	0.617716	0.605028	0.643426
4.07	0.627054	0.622024	0.647729
5.333	0.627284	0.642462	0.65846
6.596	0.630025	0.654394	0.664311
7.859	0.633701	0.648471	0.663381
9.123	0.636766	0.66277	0.657488
10.386	0.653319	0.666241	0.6669
11.649	0.659686	0.674	0.660063
12.912	0.657657	0.674574	0.66023
14.175	0.659261	0.670042	0.660827
15.439	0.67247	0.679078	0.673945
16.702	0.667182	0.681243	0.669399
17.965	0.679261	0.675879	0.666373
19.228	0.678217	0.680497	0.665012
20.491	0.682368	0.691125	0.666373
21.755	0.687088	0.690021	0.659723
23.018	0.693599	0.693491	0.661695
24.281	0.69657	0.692602	0.662729
25.544	0.709958	0.697622	0.669573
26.808	0.710806	0.700275	0.661216
28.071	0.71916	0.689533	0.660806
29.334	0.717598	0.697665	0.665269
30.597	0.725713	0.699056	0.665915
31.86	0.734151	0.69897	0.661354
33.124	0.739058	0.697536	0.660876
34.387	0.739576	0.703173	0.656454
35.65	0.755042	0.700275	0.658377
36.913	0.755569	0.703545	0.665235
38.176	0.765756	0.699745	0.664367
39.44	0.768769	0.700605	0.656808
40.703	0.765331	0.705424	0.65458
41.966	0.785603	0.706615	0.6529
43.229	0.776689	0.705066	0.648729
44.492	0.782114	0.702369	0.651706
45.756	0.774431	0.706285	0.655996
47.019	0.785705	0.708537	0.651575
48.282	0.787776	0.699128	0.654837
49.545	0.793574	0.706973	0.661271
50.808	0.793149	0.710329	0.657627
52.072	0.801969	0.711061	0.657426
53.335	0.80348	0.713556	0.66377
54.598	0.810934	0.706973	0.663312
55.861	0.810934	0.707719	0.664179
57.124	0.814372	0.704937	0.663923
58.388	0.815034	0.702814	0.665672
59.651	0.822912	0.705223	0.664214
60.914	0.820365	0.70191	0.665824
62.177	0.816401	0.709756	0.675868
63.44	0.820127	0.706701	0.67314
64.704	0.81607	0.702326	0.665269
65.967	0.823056	0.696116	0.660619
67.23	0.821256	0.694481	0.661556
68.493	0.827436	0.674488	0.660008
69.757	0.825365	0.691412	0.665117
71.02	0.822674	0.684054	0.665096
72.283	0.821587	0.683653	0.664075
73.546	0.826452	0.699874	0.665332
74.809	0.819278	0.684585	0.659515
76.073	0.820458	0.692803	0.664908
77.336	0.817394	0.691899	0.666199
78.599	0.819796	0.693491	0.663749
79.862	0.810221	0.685575	0.660522
81.125	0.806027	0.695743	0.662715
82.389	0.806927	0.696432	0.661577
83.652	0.801265	0.688386	0.659786
84.915	0.79848	0.698526	0.665026
86.178	0.792165	0.697421	0.660404
87.441	0.79056	0.69309	0.659585

## Sheet: Figure 3h
Figure 3h	Relative NADase activity. The NADase activities of wild-type TIR proteins were normalized to 100%.
	Replicate number
	1	2	3
RPP1WT resistosome	1	1	1
RPP1BB-loop resistosome	0.7625	0.905405	0.820225

## Sheet: FIgure 3i
Figure 3i	The conductivity values in the ion leakage assay
	1st	2nd	3rd
EV	27	30	17
	25	23	26
	32	27	18
	16	19	17
	23	32	32
	18	24	24
RPP1FL_WT+ATR1	130	152	132
	145	178	141
	108	162	168
	162	132	172
	130	144	165
	125	135	145
RPP1FL_loop+ATR1	120	189	174
	176	145	182
	152	120	165
	165	108	151
	208	160	140
	135	143	121
RPP1FL_WT	31	16	31
	32	23	21
	26	34	25
	23	27	15
	21	31	26
	29	19	32
RPP1FL_loop	25	27	26
	16	30	16
	18	19	14
	28	25	27
	15	17	28
	25	21	21
ATR1	17	25	32
	26	20	22
	18	23	23
	29	30	20
	17	31	24
	30	24	21

## Sheet: Figure 3j
Figure 3j	The conductivity values in the ion leakage assay
	1st	2nd	3rd
EV-GFP	26	24	22
	27	25	27
	24	19	18
	18	28	23
	27	29	25
	23	27	25
EV-mCherry	20	20	25
	23	28	28
	25	25	22
	18	22	20
	24	23	27
	19	27	19
RBA1TIR-loop-GFP	28	30	23
	21	28	25
	30	24	26
	25	21	28
	21	26	20
	24	28	21
RBA1TIR-E86A-mCherry	25	31	26
	26	22	24
	23	24	25
	19	26	29
	24	25	20
	28	24	30
RBA1TIR-loop-GFP+RBA1TIR-E86A-mCherry	100	110	110
	95	90	90
	97	85	75
	85	99	89
	89	101	91
	119	96	96
RBA1-GFP	132	131	118
	121	125	120
	120	124	99
	112	130	105
	115	102	135
	127	95	107

## Sheet: Extended Data Figure 1b
Extended Data Figure 1b	NADase activity of the RPP1-TIR protein
	Replicate number
	1	2	3
1uM RPP1TIR	9.14746	11.8917	0.914746
2.5uM RPP1TIR	8.04976	-2.92719	5.85437
5uM RPP1TIR	7.86681	6.22027	-2.01244
10uM RPP1TIR	54.9762	65.9532	79.1255
25uM RPP1TIR	50.7501	71.1672	68.9718
50uM RPP1TIR	71.4233	74.0029	75.1006

[truncated: 6 more sheets: Extended Data Figure 1j, Extended Data Figure 2d, Extended data Figure 3j, Extended data Figure 4b, Extended data Figure 4c, Extended data Figure 4g]
